# Supplementary material for: TRIM14 restricts tembusu virus infection through degrading viral NS1 protein and activating type I interferon signaling
Source: PLoS Pathog. 2025 May 28;21(5):e1013200. doi: 10.1371/journal.ppat.1013200 (PMC12118852; doi:10.1371/journal.ppat.1013200)
Supplement: S1 Data — (XLSX) [file ppat.1013200.s008.xlsx]

## Sheet: related to Fig1
Fig 1A
Vector	5.5	5.25	5.3
duTRIM2	5.67	5.2	5.86
duTRIM3	5.67	5.67	5.14
duTRIM7	5.14	5.14	5.3
duTRIM8	5.57	5.8	5.8
duTRIM9	5.14	5.2	5.4
duTRIM13	6.14	6.3	6.3
duTRIM14	4.5	4.75	4.6
duTRIM23	5	5.14	5.14
duTRIM25	4.8	4.67	4.8
duTRIM29	6.14	6	6
duTRIM32	5.25	4.8	5.14
duTRIM35	6.14	6	6
duTRIM37	5.8	5.67	5.8
duTRIM46	5.14	5.14	5.2
duTRIM47	5.8	5.67	6
duTRIM54	5.4	5.8	5.14
duTRIM59	5.8	5.8	6
duTRIM65	5	5.2	5.14
duTRIM66	5.67	5.4	5.2
duTRIM67	5.67	5.8	5.8
Fig 1B
	Vector			Flag-duTRIM14
12 hpi	1.06739	1.00981	0.922798	0.366213	0.463536	0.562823
24 hpi	1.08402	0.911546	1.00444	0.517532	0.570271	0.550846
36 hpi	1.05433	1.13	0.815822	0.510386	0.466407	0.456808
Fig 1D
	Vector			Flag-duTRIM14
12 hpi	3.71	4	3.9	2.66	2.8	2.66
24 hpi	4.71	4.49	4.81	3.57	3.5	3.67
36 hpi	6.8	7	6.9	6.41	6.2	6.41
Fig 1E
	siNegative			siduTRIM14-3
12 hpi	1.07545	1.03882	0.885732	2.03018	2.08726	1.93403
24 hpi	0.801107	1.26582	0.933077	1.9499	2.25543	2.10439
36 hpi	0.729914	1.07609	1.194	1.68857	1.82235	1.88661
Fig 1G
	siNegative			siduTRIM14-3
12 hpi	3.66	3.8	3.66	4.57	4.41	4.43
24 hpi	5.1	5.28	5.1	5.66	5.8	5.8
36 hpi	6.1	6.1	6.2	6.72	6.66	6.66

## Sheet: related to Fig2
Fig 2A					Fig 2K
Vector	6.783	6.815	6.812			Vector	HA-duTRIM14
duTRIM14	6.845	6.765	6.808		0 h	1	0.999998
					4 h	0.734145	0.346491
Fig 2B					8 h	0.573108	0.179572
siNegative	6.709	6.773	6.713		12 h	0.200125	0.081117
siduTRIM14-3	6.734	6.839	6.777
Fig 2C
Vector	6.742	6.787	6.786
duTRIM14	6.769	6.775	6.746
Fig 2D
siNegative	6.767	6.784	6.801
siduTRIM14-3	6.791	6.76	6.815
Fig 2E
Vector	68871	56519	42684
duTRIM14	12984	11122	7240
DMSO	59127	42341	47966
HeE1-2Tyr	5771	6426	8594
Fig 2I
Flag-NS1+Vector	1.23684	0.950437	0.850665
Flag-NS1+HA-duTRIM14 (0.5μg)	0.907517	0.959262	1.04971
Flag-NS1+HA-duTRIM14 (1μg)	1.16742	1.18372	1.37872
Flag-NS1+HA-duTRIM14 (2μg)	0.846743	0.933031	1.26575

## Sheet: related to Fig5
Fig 5C								Fig 5J
	WT			K141R				Days	WT	K141R
12 hpi	4.57	4.41	4.43	5.57	5.8	5.58		10	0
24 hpi	5.66	5.8	5.8	6.66	6.5	6.5		10	0
36 hpi	6.72	6.66	6.66	7.66	7.57	7.66		3	1
48 hpi	7.11	7.23	7	8.28	8	7.8		10	0
60 hpi	6.72	6.66	6.66	7.36	7.37	7.26		10	0
								10	0
Fig 5E								10	0
	Vector			duTRIM14				10	0
WT	4.43	4.61	4.5	3.61	3.8	3.57		10	0
K141R	5.29	5.38	5	5	4.8	4.71		10	0
								10		0
Fig 5F								10		0
	WT			K141R				10		0
2 dpi	6.782	6.905	7.012	7.6	7.339	7.456		4		1
4 dpi	6.255	6.537	6.335	6.943	6.728	6.945		5		1
6 dpi	5.41	5.328	5.483	6.338	6.22	6.345		10		0
								10		0
Fig 5G								10		0
	WT			K141R				10		0
2 dpi	7.719	7.73	7.725	8.507	8.513	8.428		10		0
4 dpi	8.241	8.273	8.209	9.997	9.797	9.79
6 dpi	7.342	7.349	7.273	7.933	7.936	7.865
Fig 5H
	WT			K141R
2 dpi	8.135	7.987	8.178	9.44	9.069	9.477
4 dpi	6.721	6.401	6.708	9.093	8.488	9.065
6 dpi	5.607	5.851	5.55	7.13	6.954	6.89
Fig 5I
	WT			K141R
2 dpi	7.233	7.228	7.137	7.893	7.723	7.82
4 dpi	5.891	5.857	5.838	7.098	7.035	7.261
6 dpi	5.923	5.972	5.947	6.396	6.549	6.34

## Sheet: related to Fig6
Fig 6A
		Vector			duTRIM14
IFN-β mRNA	Mock	0.980662	1.09204	0.933763	1.37513	0.940914	0.592769
	TMUV	19.5837	20.1214	19.6743	42.6256	40.2001	30.3295
Viperin mRNA	Mock	1.00179	1.07995	0.924318	0.802758	0.786758	0.924727
	TMUV	543.83	518.07	562.949	780.035	861.069	846.847
PKR mRNA	Mock	0.975579	1.04015	0.985468	0.967367	0.962036	0.897887
	TMUV	19.0563	22.1147	22.0156	34.0607	36.6133	36.1354
ZAP mRNA	Mock	1.02107	1.02956	0.951245	0.950357	0.949401	0.959235
	TMUV	13.368	10.6583	11.366	20.8557	19.1493	17.4844
Fig 6B
		siNegative			siduTRIM14-3
IFN-β mRNA	Mock	0.567526	1.26882	1.38873	0.886191	1.42328	1.16215
	TMUV	26.418	26.7897	26.6184	15.4603	17.0221	16.1909
Viperin mRNA	Mock	1.1234	0.703462	1.2654	0.718971	0.689712	0.775701
	TMUV	860.059	732.614	804.924	531.068	540.27	445.518
PKR mRNA	Mock	0.952628	1.05389	0.996051	0.983015	1.05371	1.06673
	TMUV	36.7255	39.6166	32.4199	25.5165	22.9718	22.7201
ZAP mRNA	Mock	0.991045	0.986762	1.02257	0.899326	0.977226	0.99226
	TMUV	13.4728	16.3906	14.6142	7.3913	7.26113	9.92753
Fig 6C
		Vector			duTRIM14
IFN-β reporter	Mock	0.561186	1.25465	1.18473	0.87629	1.40739	1.14917
	TMUV	20.5302	21.7289	17.4462	29.8479	28.1302	32.229
ISRE reporter	Mock	0.624353	1.14853	1.22797	0.933475	1.21632	1.2272
	TMUV	30.2645	37.4377	30.8563	52.0965	59.5012	52.7917
Fig 6D
		siNegative			siduTRIM14-3
IFN-β reporter	Mock	1.46088	0.857235	0.688164	1.15257	0.870318	1.38138
	TMUV	18.4127	17.7875	21.6155	12.4687	10.0346	13.087
ISRE reporter	Mock	0.657157	1.38274	0.9602	0.914652	1.26576	0.704055
	TMUV	41.3973	37.1316	38.3168	30.8381	22.4352	23.2029
Fig 6E
		Vector			duTRIM14
IFN-β reporter	Vector	1.08171	0.735974	1.18457	1.34918	0.963427	0.61997
	duRIG-I	170.881	145.353	177.879	429.159	327.612	347.113
	duMDA5	169.034	213.687	217.705	462.373	377.421	407.657
	duMAVS	593.53	651.124	555.711	820.859	811.955	749.81
	duTBK1	128.696	172.006	159.134	205.599	482.032	427.439
	duIKKε	40.6374	48.656	53.56	41.8569	46.5404	30.6763
	duIRF7	21.977	30.1068	35.5461	34.6325	32.3647	37.9383
Fig 6F
		Vector			duTRIM14
ISRE reporter	Vector	1.20506	0.861812	0.933993	0.792871	1.07399	1.33922
	duRIG-I	33.2999	50.932	46.1995	88.4973	90.148	70.264
	duMDA5	43.5048	57.5613	49.021	96.617	91.9982	83.714
	duMAVS	118.062	157.834	178.887	193.866	241.135	255.307
	duTBK1	29.6822	24.5511	22.8523	76.5946	62.7373	50.4656
	duIKKε	39.4454	29.0896	26.2726	31.7364	24.938	34.5853
	duIRF7	63.2172	61.2664	77.0084	85.8913	85.5959	74.1522

## Sheet: related to Fig7
Fig 7F
Vector	1.08626	0.894569	1.02236
duTBK1+Vector	309.457	348.722	346.901
duTBK1+duTRIM14	456.773	467.923	455.367
duTBK1+△B-Box	665.974	591.981	537.827
duTBK1+△B-Box-CC	646.518	614.217	586.454
duTBK1+PRYSPRY	660.064	680.895	570.096
duTBK1+△PRYSPRY	309.457	292.332	346.901
Fig 7K
Vector	1.03672	0.967173	0.996186
Flag-duTBK1	50.4461	39.6398	45.3495
Flag-duTBK1-K30/K401	26.885	23.5483	24.4167
Flag-duTBK1+HA-duTRIM14	116.58	109.186	90.935
Flag-duTBK1-K30/K401+HA-duTRIM14	20.5969	20.8785	27.9829
Fig 7L
Vector	5.61	5.61	5.67
Flag-duTBK1	4.67	4.75	4.8
Flag-duTBK1-K30/K401	5.1	5.29	5.29
Flag-duTBK1+HA-duTRIM14	4.29	4.29	4.33
Flag-duTBK1-K30/K401+HA-duTRIM14	5.29	5.12	5.1

## Sheet: related to Fig S1
Fig S1A
	Mock			TMUV
12 hpi	1.17707	0.93206	0.9115	4.29459	4.18343	3.71911
24 hpi	0.91074	1.02495	1.07129	7.74572	8.44085	8.24713
36 hpi	0.92344	1.04469	1.03658	7.68383	7.94807	8.48062

## Sheet: related to Fig S2
Fig S2A
siNegative	0.970325	1.03279	0.997857
siduTRIM14-1	0.622168	0.57516	0.541477
siduTRIM14-2	0.822751	0.846066	0.846391
siduTRIM14-3	0.340782	0.357034	0.374356
